# Supplementary material for: Health Literacy among Older Adults in Portugal and Associated Sociodemographic, Health and Healthcare-Related Factors
Source: Int J Environ Res Public Health. 2023 Feb 25;20(5):4172. doi: 10.3390/ijerph20054172 (PMC10002045; doi:10.3390/ijerph20054172)
Supplement: Supplementary file 1 [file ijerph-20-04172-s001.zip]

Archive with 1 entries (1 files):
- ijerph-2221658-supplementary.pdf
